# Supplementary material for: Polyunsaturated Aldehydes Profile in the Diatom Cyclotella cryptica Is Sensitive to Changes in Its Phycosphere Bacterial Assemblages
Source: Mar Drugs. 2023 Oct 30;21(11):571. doi: 10.3390/md21110571 (PMC10672285; doi:10.3390/md21110571)
Supplement: Supplementary file 1 [file marinedrugs-21-00571-s001.zip]

Archive with 1 entries (1 files):
- marinedrugs-2637012-supplementary.pdf
